# Supplementary material for: Unveiling the substrate specificity of the ABC transporter Tba and its role in glycopeptide biosynthesis
Source: iScience. 2025 Mar 3;28(4):112135. doi: 10.1016/j.isci.2025.112135 (PMC11960670; doi:10.1016/j.isci.2025.112135)
Supplement: Table S1. List of used transporters with supporting information [file mmc2.xlsx]

## Sheet: Sheet1
ID	Genus	Species	Strain	Abbreviation	GPA type	Product	CDS	locus_tag	protein_id	genome/BGC accession	Note	Sequence
1	Amycolatopsis	umgeniensis	DSM 45272	AmU	III			HDA45_RS28540	WP_184900447.1	NZ_JACHMX010000001.1		MDVVLNFGAPTKSDDDPDPWSDRVRPGTVRRVLAYFRPHTGLVALFAFIAALEAAIVIATPLLMKELIDGGILKNDFGVVILMATLTAVLAVAAALFSLLSAYVSARIGEGVTYDLRVQAIDHVRRLPVAFFTRTQTGVLVGRLHTELIMAQQSFGHLLMSITSLVTVLLVLAEMFYLSWLVAVVTLVLIPLFVVPWVYVGRMIQKRTGRLMEANAGLGGLLHERFNVQGAMLSKLFGRPEEEMADYRERSGRIRKIGVSISIWGRMSFAMMALMASIATAVVYGVGGGLVIDGAIQLGTLIAIATLLGRLLGPITQLSSLQETAQTVVVSFSRIFELLDLKPLIQERADAVDLEEDVAPDVEFDDVAFRYPSANEVSLASLEHLRTKRENGEVSADVL…
2	Amycolatopsis	azurea	DSM 43854	AmAz	III			B0293_RS33380	WP_005158047.1	NZ_MUXN01000025.1		MDVVLNFGAPTKSDDDPDPWGDRVRPGTVRRVLAYFRPHLGLVALFIFIAALEAAVVIATPLLMKELIDGGILKNDFGVVILMAVLTAALAVVGALLSLFSAYVSARMGEGVTYDLRVQAIDHVRQLPVAFFTRTQTGVLVGRLHTELIMAQQSFGHLLMSATSAVTVLLVLAEMFYLSWLVAVVTLVLIPLFVVPWVYVGRMIQKRTGRLMEANAGLGGLLHERFNVQGAMLSKLFGRPDEEMADYRDRSGKIRDIGVSISIWGRMSFAMMALMASIATAVVYGIGGGLVIDGAFQLGTLIAIATLLGRLLGPITQLSGLQETAQTVVVSFSRIFELLDLKPLIQERPGAGELEKDVAPDIEFDDVTFRYPTANEVSLASLEHLRTKRENEELSADVL…
3	Amycolatopsis	lurida	NRRL-2430	AmL	III	Ristomycin		BB31_20725	KFU79348.1	JFBM01000018.1		MEVMLRFGASPKSDDDPDPWSNRVRPGTVRRVLAYFRPHVGKVAIFVLIAAMEAFVVVATPLLMKELIDGGILKNDFGVVILMAVLTAGLAVAGALLSLLSAYVSAKIGEGVTYDLRVQALDHVRRLPIAFFTRTQTGVLVGRLHTELIMAQQAFGHLLMAATSVVTVLLVLVELFYLSWLVAVVTLVLVPLFVLPWIWVGRIIQRRTGTLMETNAGLGGLLHERFNVQGAMLSKLFGRPDEEMADYRKRAGKIRNIGVSISIWARMSFVMMALMASVATAVVYGVGGGLVIEGAFQLGTLIAIATLLGRLFGPITQLSGLQETAQTVVVSFARIFELLDLKPLIQERPDAKELEKSKAPGIEFDDVVFRYPTADEVSLASLEHLRTKRENGDKTADVL…
4	Amycolatopsis	sp.	WAC 04182	AmSW4182	III			DMH01_30470	WP_125680805.1	NZ_QHJJ01000006.1		MLRFGASPKSDDDPDPWSNRVRPGTVRRVLAYFRPHVGKVAIFVLIAAMEAFVVVATPLLMKELIDGGILKNDFGVVILMAVLTAGLAVAGALLSLLSAYVSAKIGEGVTYDLRVQALDHVRRLPIAFFTRTQTGVLVGRLHTELIMAQQAFGHLLMAATSVVTVLLVLVELFYLSWLVAVVTLVLVPLFVLPWIWVGRIIQRRTGTLMETNAGLGGLLHERFNVQGAMLSKLFGRPDEEMADYRKRAGKIRTIGVSISIWARMSFVMMALMASVATAVVYGVGGGLVIEGAFQLGTLIAIATLLGRLFGPITQLSGLQETAQTVVVSFARIFELLDLKPLIQERPDAKELEQSKAPGIEFDDVVFRYPTADEVSLASLEHLRTKRENGDKTADVLRGI…
5	Amycolatopsis	sp.	WAC 05977	AmSW5977	III			DMC63_20020	RSN17565.1	QHJM01000012.1		MEVMLRFGASPKSDDDPDPWSNRVRPGTVRRVLAYFRPHVGKVAIFVLIAAMEAFVVVATPLLMKELIDGGILKNDFGVVILMAVLTAGLAVAGALLSLLSAFVSAKIGEGVTYDLRVQALDHVRRLPIAFFTRTQTGVLVGRLHTELIMAQQAFGHLLMAATSVVTVLLVLAELFYLSWLVAVVTLVLVPLFVIPWIWVGRIIQRRTGTLMETNAGLGGLLHERFNVQGAMLSKLFGRPDEEMADYRKRAGKIRNIGVSISIWARMSFAMMALMASIATAVVYGVGGGLVIEGAFQLGTLIAIATLLGRLFGPITQLSGLQETAQTVVVSFARIFELLDLKPLIQERPDAKELEKSKAPGIEFDDVVFRYPTADEVSLASLEHLRTKRENGDKTADVL…
6	Amycolatopsis	roodepoortensis	DSM 46661	AmRo	III			H4W30_RS33685	WP_192746259.1	NZ_JADBEJ010000005.1		MEVMLRFGASPKSDDDPDPWSNRVRPGTVRRVLAYFRPHVGKVAIFVLIAAMEAFVVVATPLLMKELIDGGILKNDFGVVILMAVLTAGLAVAGALLSLLSAYVSAKIGEGVTYDLRVQALDHVRRLPIAFFTRTQTGVLVGRLHTELIMAQQAFGHLLMAATSVVTVLLVLAELFYLSWLVAVVTLVLVPLFVIPWIWVGRIIQRRTGTLMETNAGLGGLLHERFNVQGAMLSKLFGRPDEEMADYRKRAGKIRNIGVSISIWARMSFAMMALMASIATAVVYGVGGGLVIEGAFQLGTLIAIATLLGRLFGPITQLSGLQETAQTVVVSFARIFELLDLKPLIQERPDAKELEKSKAPGIEFDDVVFRYPTADEVSLASLEHLRTKRENGDKTADVL…
7	Amycolatopsis	sp.	MJM2582	AmSM	III	Ristomycin		ED92_RS35950	WP_037346384.1	NZ_JPLW01000007.1		MEVMLRFGASPKSDDDPDPWSNRVRPGTVRRVLAYFRPHVGKVALFVLIAAMEAFVVIATPLLMKELIDGGILKNDFGVVILMAVLTAGLAVAGALLSLMSAYVSAKIGEGVTYDLRVQALDHVRRLPIAFFTRTQTGVLVGRLHTELIMAQQAFGHLLMAATSVVTVLLVLAELFYLSWLVALVTLVLVPLFVVPWIWVGRIIQRRTGTLMETNAGLGGLLHERFNVQGAMLSKLFGRPDEEMADYRTRAGKIRKIGVSISIWARMSFAMMALMASIATAVVYGVGGGLVIDGAFQLGTLIAIATLLGRLFGPITQLSGMQETAQTVVVSFSRIFELLDLKPLIQERPDAKELEKDVAPGIEFDDVAFRYPTADEVSLASLEHLRTKREHGDVTADVL…
8	Amycolatopsis	sp.	CB00013	AmSCB	III			AMK34_RS32115	WP_037346384.1	NZ_LIWC01000005.1		MEVMLRFGASPKSDDDPDPWSNRVRPGTVRRVLAYFRPHVGKVALFVLIAAMEAFVVIATPLLMKELIDGGILKNDFGVVILMAVLTAGLAVAGALLSLMSAYVSAKIGEGVTYDLRVQALDHVRRLPIAFFTRTQTGVLVGRLHTELIMAQQAFGHLLMAATSVVTVLLVLAELFYLSWLVALVTLVLVPLFVVPWIWVGRIIQRRTGTLMETNAGLGGLLHERFNVQGAMLSKLFGRPDEEMADYRTRAGKIRKIGVSISIWARMSFAMMALMASIATAVVYGVGGGLVIDGAFQLGTLIAIATLLGRLFGPITQLSGMQETAQTVVVSFSRIFELLDLKPLIQERPDAKELEKDVAPGIEFDDVAFRYPTADEVSLASLEHLRTKREHGDVTADVL…
9	Amycolatopsis	japonica	MG417-CF17 (DSM 44213)	AmJ	III	Ristomycin		AJAP_RS31695	WP_038518281.1	NZ_CP008953.1		MEVMLRFGASPKSDDDPDPWSNRVRPGTVRRVLAYFRPHVGKVALFVLIAAMEAFVVIATPLLMKELIDGGILKNDFGVVILMAVLTAGLAVAGALLSLMSAYVSAKIGEGVTYDLRVQALDHVRRLPIAFFTRTQTGVLVGRLHTELIMAQQAFGHLLMAATSVVTVLLVLAELFYLSWLVALVTLVLVPLFVVPWIWVGRIIQRRTGTLMETNAGLGGLLHERFNVQGAMLSKLFGRPDEEMADYRTRAGKIRKIGVSISIWARMSFAMMALMASIATAVVYGVGGGLVIDGAFQLGTLIAIATLLGRLFGPITQLSGMQETAQTVVVSFSRIFELLDLKPLIQERPDAKELEKDVAPGIEFDDVAFRYPTADEVSLASLEHLRTKREHGDVTADVL…
10	Amycolatopsis	sp.	WAC 04197	AmSW4197	III			DMC64_RS25815	WP_125735622.1	NZ_QHJK01000007.1		MLRFGASPKSDDDPDPWSNRVRPGTVRRVLAYFRPHVGKVALFVLIAAMEAFVVIATPLLMKELIDGGILKNDFGVVILMAVLTAGLAVAGALLSLMSAYVSAKIGEGVTYDLRVQALDHVRRLPIAFFTRTQTGVLVGRLHTELIMAQQAFGHLLMAATSVVTVLLVLAELFYLSWLVALVTLVLVPLFVVPWIWVGRIIQRRTGTLMETNAGLGGLLHERFNVQGAMLSKLFGRPDEEMADYRTRAGKIRKIGVSISIWARMSFAMMALMASVATAVVYGVGGGLVIDGAFQLGTLIAIATLLGRLFGPITQLSGMQETAQTVVVSFSRIFELLDLKPLIQERPDAKELEKDVAPGIEFDDVAFRYPTADEVSLASLEHLRTKREHGDVTADVLRGI…
11	Amycolatopsis	sp.	BJA 103	AmSB	III			BKN51_41415	AUI63979.1	CP017780.1		MEVMLRFGASPKSDDDPDPWSNRVRPGTVRRVLTYFRPHVGKVSIFVLIAAMEAFVVIATPLLMKELIDGGILKNDFGVVILMAVLTAGLAIAGALLSLLSAYVSAKIGEGVTYDLRVQALDHVRQLPIAFFTRTQTGVLVGRLHTELIMAQQAFGHLLMAATSVVTVVLVLAELFYLSWLVAVVTLVLVPLFVLPWIWVGRIIQRRTGTLMETNAGLGGLLHERFNVQGAMLSKLFGRPDEEMADYRVRAGKIRKIGVSISIWARMSFAMMALMASVATAVVYGVGGGLVIEGAFQLGTLIAIATLLGRLFGPITQLSGLQETAQTVVVSFSRIFELLDLKPLIQERPDAVALKKDEAPDIEFDDVVFRYPTADEVSLASLEHLRTKREQGEVAADVL…
12			uncultured organism CA878	UOC878	III	CA878		CA878-9	ADU56087.1	HM486075.1		MDVVLRFGAPTKSDDDPDPWETKVHPGTVRRVLAYFRPHIGTVALFVLVAAMESLLVVATPLLLLKLVDDGILENDLDVVVLMAGLTAGLAVVGALLSLLSAYVSARIGEGVTYDLRVQAIDHVRRLPIAFFTRTQTGVLVGRLHTELIMAQQSFGHLLMAATSAVTVLLVLAELFYLSWLVAVVTLVLVPLFIVPWVYVGRVIQRRTGRLMEANAGLGGILQERFNVQGAMLSKLFGRPEEEMADYRDRAGRIRKIGVSISIWGRLSFGMMALMASLATALVYGIGGGLVIEGAFQLGTLVAIATLLGRLFGPITQLSGLQETAQTVVVSFSRIFELLDLKPLIRERPDAVGLAKNVAPDIDFEDVSFRYPTADEVSPASLEHLRTRREIGEVSAEVL…
13			Uncultured soil bacterium clone B128	USB	II	VEG		/	ACJ60947.1	EU874252.1		MDVVMRFGAPTKSDDDPDPWSTRVRSGTVRRVLAYFRPHIGMVGLFVLVSGMEVATVIASPLLMMELIDNGILKNDLGHVVWMAALTAVLAVLGALFSMWSAYVSARIGEGVTYDLRVQAIDHVRKLPIAFFTRTQTGVLVGRLHTELVMAQQSFGHLLMAATATVTVVLVLAELVWLSWLVAIVTVVLVPLFIVPWIYVGRVIQKRTGRLMEANAGLGGLLQERFNVQGAMLSKLFGRPDEEMADIRERSDRIRTIGVSIAIWGRLGFTMMSLMAAVATALVYGIGGGLVIDGALAIGSLVAIATLLVRLFGPITQLSGLQETAQTVVVSFARVFELLDLKPLIQERPDAVGLEKNQAPDIEFDDVKFRYPTADEVSLASLEQLRTKQDRGEVTADVL…
14	Amycolatopsis	keratiniphila	subsp keratiniphila DSM 44409	AmKe	II	Keratinimicin		BLU53_RS21650	WP_063276438.1	NZ_LT629789.1		MDAVLNYGGVRKSDDDPDPWETKVNPGTVRRVLSYFRPHIGMVAFFVLVAALESLVVVATPLLLRELVDDGIVGNDPGTVLLMSCLAAVLAVAGAALALVSAWISGRIGEGVSYDLRVEALDHVRRLPIAFFTRTQTGVLVGRLHTDLIMAQQHFGGLLIAATSALTVFVVLAELIYLSWLVAVVVLVLVPLFLFPWIRVGRAIQRRAGRLMEANDGLGGTLHERFNVQGAMLSKLFGRPDDEMAEYRERAGRIRRIGVSLSVYGRMAFVMMALVASLATALVYGIGGELVLAGAFQLGTLVAIATLLSRLFGPITQLSGMQETAQTVVVSFSRIFELLDLKPLIEEREDAVALEKGVAPDIEFRNVAFRYPTADEVSLASLEHLRADRERGEVPPDVL…
15	Amycolatopsis	keratiniphila	subsp nogabecina DSM44586	AmKD	II	Nogabecin		BS330_28380	OLZ50884.1	MQUP01000022.1		MDAVLNYGGVRKSDDDPDPWETKVNPGTVRRVLSYFRPHIGMVAFFVLVAALESLVVVATPLLLRELVDDGIVGNDPGTVLLMSCLAAVLAVAGAALALVSAWISGRIGEGVSYDLRVEALDHVRRLPIAFFTRTQTGVLVGRLHTDLIMAQQHFGGLLIAATSALTVFVVLAELIYLSWLVAVVVLVLVPLFLFPWIRVGRAIQRRAGRLMEANDGLGGTLHERFNVQGAMLSKLFGRPDDEMAEYRERAGRIRRIGVSLSVYGRMAFVMMALVASLATALVYGIGGELVLAGAFQLGTLVAIATLLSRLFGPITQLSGMQETAQTVVVSFSRIFELLDLKPLIEEREDAVALEKGVAPDIEFRNVAFRYPTADEVSLASLEHLRADRERGEVPPDVL…
16	Actinoplanes	sp.	ATCC 53533	ApSA	IV	UK-68,597		/	AGS77319.1	KF192710.1		VVLFAVVASLDSLIVVAIPLLLMKLVDDGILKNDLELVTEMAVLAAGLAVAGALLQLLSAYISGRIGEGVTYDLRIQSLDHVRRMPVAFFTRTQTGVLVGRLHTELIMAQQEFGFLLMATTSALTVLLVLAEMFYLSWFVAIVTLVVIPVFIVPWIYVGRAIQRRTGRQMEANTGLSGLLQERFNVQGAMLSKLFGRPDEEMAEYVGRADRIRQIGVSLAVWGRLAFVMMGLMASLATALVYGVGGGLVLDGAIALGALVAIATLLGRLFGPIVQLSGLQETAQTVVVSFSRAFELLDLKPLIQERPDAIALAKNVAPDIEFDNVSFRYPTADEVSLPSLEYLRAARDRAEVMRDVLRGVSLRVPSGSLTALVGPSGAGKSTITHLVSRLYDPTSGTVR…
17	Kibdellosporangium	aridum	NRRL18098	KA18098	I			DMH04_RS09875	WP_037256036.1	NZ_QHKI01000005.1		MDMVLRFEGVDKSENDPDPWVTTVRKGTLRRVLGYFRPHVGKVALFGLVAVLESLIVVATPLLLKELIDNGIEKNDLGLVIWMAALTAVLAVLAAGLTLVSGYISGKIGEGITYDLRVQALDHVRRLPIAFFTRTQTGVLVGRLHTELIMAQQHFTGLLMATTSLVMALVVLIELFYLSWLVAVISLALIPLFLVPWVRVGRVIQRLSGRQMDANTGLGGLLQERFNVQGAMLSKLFGRPNEEMAEFEDRASGIRKIGVSLSVWGRMAFVMMALMASLATALVYGVGGGLVLAGAFQVGTLVAIATLLGRLFGPITQLSGMQELFQTVVVSFSRVFELLDLKPLIQERPDAVKLDKDVAPDIEFENVSFRYPTADEVSLASLEHLKAKRERGEVTPDVL…
18	Kibdellosporangium	aridum	NRRL B-16535	KA16535	I		17998..19998	ctg1_20	/	JOAA01000006	From cluster 26 in the dataset here: https://github.com/waglecn/GPA_evolution/tree/master/input_cluster_sequences from the paper https://www.nature.com/articles/s41586-020-1990-9#data-availability.	LSTIEIADLAYERGDRMDMVLRFEGVDKSENDPDPWVTTVRKGTLRRVLGYFRPHVGKVALFGLVAVLESLIVVATPLLLKELIDNGIEKNDLGLVIWMAALTAVLAVLAAGLTLVSGYISGKIGEGITYDLRVQALDHVRRLPIAFFTRTQTGVLVGRLHTELIMAQQHFTGLLMATTSLVMALVVLIELFYLSWLVAVISLALIPLFLVPWVRVGRVIQRLSGRQMDANTGLGGLLQERFNVQGAMLSKLFGRPNEEMAEFEDRASGIRKIGVSLSVWGRMAFVMMALMASLATALVYGVGGGLVLAGAFQVGTLVAIATLLGRLFGPITQLSGMQELFQTVVVSFSRVFELLDLKPLIQERPDAVKLDKDVAPDIEFENVSFRYPTADEVSLASLE…
19	Amycolatopsis	balhimycina	FH 1894 (DSM 445491)	AmBF	I	Balhimycin		A3CE_RS0142485	WP_020646205.1	NZ_KB913037.1		MDMVLRFEGVDKSPDDPDPWVTKVRKGTLRRVLAYFRPHVGKVALFCLVAVLESLIVVATPLLLKELIDNGIVKNDLGVVILMAGLTAVLAVLGAGLTMVSGYISGRIGEGITYDLRVQALGHVRRLPIAFFTRTQTGVLVGRLHTELIMAQQHFTGLLMAATSVVMVVVVLAELIYLSWIVAIVSLVLIPIFLVPWIRVGRAIQRRSIRLMDANTGLGGLLQERFNVQGAMLSKLFGRPAEEMAEYEERAGEIRKIGVSLSVWGRMAFVMMALMASLATALVYGIGGGLVLAGAFELGTLVAIATLLQRLFGPITQLSGMQELAQTVVVSFSRVFELLDLKPLIQERPDAIALKKKVVPDVEFEHVSFRYPTADEVSLASLEHLRAERERSEVTPDVL…
20	Amycolatopsis	oliviviridis	CGMCC 4.7683	AmOl	I			IE302_RS31630	WP_191258093.1	NZ_BNAY01000008.1		MDVVLRFGGVDKSDDDPDPWVTKVHKGTVRRVLTYFRPHIGKVGLFVLVAALEAAIVVATPLLLKELIDEGIVKNDSGVVILMACLTAGLAVVAAVLALVSGYISGKIGEGITYDLRVQALAHVRQLPIAFFTRTQTGILVGRLHSELIMAQQHFTGLLMAATGVVMVVVVLAELIYLSWLVALITLVLIPIFLVPWIRVGRVIQKRSVGQMDANTGLGGLLQERFNVQGAMLSKLFGRPDEEMAEFKERSGKIRDIGVSLSVWGRTAFVMMALMASLATALVYGIGGELVLAGAFQLGTLVAIATLLSRLFGPITQLSGMQELAQTVVVSFSRVFELLDLKPLIQERPDAVELEKNVAPDIEFQNVRFRYPTADEVSLASLEHLRTERERGEVSPDVL…
21	Amycolatopsis	decaplanina	DSM 44594	AmD	I	Decaplanin		H074_RS31610	WP_007034153.1	NZ_AOHO01000074.1		MDVVLRFGGVDKSDDDPDPWVTKVHKGTVRRVLTYFRPHIGKVALFVLVAALEAAIVVATPLLLKELIDEGIVKNDSGVVILMACLTAGLAVVAAVLALVSGYISGKIGEGITYDLRVQALAHVRQLPIAFFTRTQTGILVGRLHSELIMAQQHFTGLLMAATGVVMVVVVLIELIYLSWLVALITLVLIPIFLVPWIRVGRVIQKRSVAQMDANTGLGGLLQERFNVQGAMLSKLFGRPAEEMAEFEERSGRIREIGVSLSVWGRTAFVMMALMASLATALVYGIGGELVLAGAFQLGTLVAIATLLSRLFGPITQLSGMQELAQTVVVSFSRVFELLDLKPLIQERPDAVELEKGVAPDIRFENVRFRYPTADEVSLASLEHLRTERERGEVSPDVL…
22	Amycolatopsis	regifaucium	DSM45072	AmRD	I	Decaplanin		BM104_RS15190	WP_061981351.1	NZ_FOPQ01000005.1		MDVVLRFGGVDKSDDDPDPWVTKVNKGTVRRVLTYFRPHIGKVALFVLVAVLEALIVVATPLLLKELIDGGIVKNDSGVVVLMACLTAGLALLAAVLALVSGYISGKIGEGITYDLRVQALDHVRRLPIAFFTRTQTGVLVGRLHTELIMAQQHFTGLLMAATGVVMVVVVLAELIYLSWLVAIITLVLIPLFLVPWIRVGRVIQRRSVALMDANTGLGGLLQERFNVQGAMLSKLFGRPAEEMAEYEKRSGRIRDIGVSLSVWGRTAFVMMALMASLATALVYGIGGELVLAGAFQLGTLVAIATLLSRLFGPITQLSGMQELAQTVVVSFSRVFELLDLKPLIQERPDAVELEKDVAPDVEFENVSFRYPTADEVSLASLEHLKGERERGEVAPEVL…
23	Amycolatopsis	orientalis	DSM 40400	AmOD	I	Vancomycin		L324_RS20900	WP_037311015.1	NZ_ASJB01000062.1		MEVVLRFEGVDKSENDPDPWVTKVRKGTVRRVLAYFRPHIGKVALFVLVAVLESLIVVATPLLLKELIDGGIVKNDPGVVVLMASLTAGLAVLAAALALLSGYISGKIGEGITYDLRVQALDHVRRLPIAFFTRTQTGVLVGRLHTELIMAQQHFTGLLMAATSLVMVVVVLAELIYLSWLVAVISLLLIPIFLVPWIRVGRAIQRRSIRLMDANTGLGGLLQERFNVQGAMLSKLFGRPDEEMAEYADRAGKIREVGVSLSVWGRMAFVMMGLMASLATALVYGIGGGLVLAGAFQLGTLVAIATLLSRLFGPITQLSGMQELAQTVVVSFSRVFELLDLKPLIQERPDAVELEKDVAPDIEFEDVVFRYPTADEVSLASLEHLRAERERGEVSPDVL…
24	Amycolatopsis	orientalis	B-37b	AmOB	I	Vancomycin		SD37_33735	ANN20079.1	CP016174.1		MEVVLRFEGVDKSEDDPDPWVTKVRKGTVRRVLAYFRPHIGKVALFVLVAVLESLIVVATPLLLKELIDGGIVKNDPGVVVLMASLTAGLAVLAAALALLSGYISGKIGEGITYDLRVQALDHVRRLPIAFFTRTQTGVLVGRLHTELIMAQQHFTGLLMAATSLVMVVVVLAELIYLSWLVAVISLLLIPIFLVPWIRVGRAIQRRSIKLMDANTGLGGLLQERFNVQGAMLSKLFGRPDEEMTEYADRAGKIREVGVSLSVWGRMAFVMMGLMASLATALVYGIGGGLVLAGAFQLGTLVAIATLLSRLFGPITQLSGMQELAQTVVVSFSRVFELLDLKPLIQERPDAVELEKDVAPDIEFEDVVFRYPTADEVSLASLEHLRGERERGEVSPDVL…
25	Amycolatopsis	sp.	WAC 04169	AmSW4169	I			DMC61_RS18080	WP_125690257.1	NZ_QHJI01000006.1		MDVVLRFEGVDKSEHDPDPWVTKVRKGTVRRVLAYFRPHVGKVALFVLVAVLEALIVVATPLLLKELIDNGIVKNDLGVVIWMAALTAGLAFLGAALALLSGYISGKIGEGITYDLRVQALDHVRRLPIAFFTRTQTGVLVGRLHTELIMAQQHFTGLLMAATSLVMVVVVLAELFYLSWLVAAISLLIIPIFLVPWIRVGRAIQRRSIRQMDENAGLGGLLQERFNVQGAMLSKLFGRPDEEMAEYTERAGKIREVGVSLAVWGRMAFVMMALMASLATALVYGIGGGLVLAGAFQLGTLVAIATLLGRMFGPITQLSGMQELAQTVVVSFSRVFELLDLKPLIQERPGAVALEKDVAPDIEFENVKFRYPTADEVSLASLEHLRTERERGEVSPDVL…
26	Amycolatopsis	keratiniphila	HCCB10007	AmOH	I	Vancomycin		AORI_RS48390	WP_016331870.1	NC_021252.1		MDVVLRFEGVDKSEHDPDPWVTKVRKGTVRRVLAYFRPHVGKVALFVLVAVLEALIVVATPLLLKELIDNGIVKNDLGVVIWMAVLTAGLAFLGAALALLSGYISGKIGEGITYDLRVQALDHVRRLPIAFFTRTQTGVLVGRLHTELIMAQQHFTGLLMAATSLVMVVVVLAELFYLSWLVAAISLLIIPIFLVPWIRVGRAIQRRSIRQMDENAGLGGLLQERFNVQGAMLSKLFGRPDEEMAEYTERAGKIREVGVSLAVWGRMAFVMMALMASLATALVYGIGGGLVLAGAFQLGTLVAIATLLGRMFGPITQLSGMQELAQTVVVSFSRVFELLDLKPLIQERPGAVALEKDVAPDIEFENVKFRYPTADEVSLASLEHLRTERERGEVSPDVL…
27	Amycolatopsis	alba	DSM44262	AmAl	I			AMYAL_RS0125410	WP_020634079.1	NZ_KB913032.1		MDVVLRFEGVDKSDDDPDPWVTKVRKGTVRRVLAYFRPHVGKVALFVLVAVLEALIVVATPLLLKELIDGGIVKNDLGVVVWMAVLTAVLAVVGAVLALVSGYISGKIGEGITYDLRVQALDHVRRLPIAFFTRTQTGVLVGRLHTELIMAQQHFTGLLMAATSLVMVVVVLAELFYLSWLVAVISLVLIPIFLVPWIRVGRVIQRRSIGRMDANTGLGGILQERFNVQGAMLSKLFGRPDEEMADYADRAGKIRDIGVSLSVWGRMAFVMMGLMASLATALVYGIGGGLVLAGAFQLGTLVAIATLLGRMFGPITQLSGMQELAQTVIVSFSRVFELLDLKPLIQERPGAVALEKNVAPDIEFENVSFRYPTADEVSLVSLEHLRAERERGEVSPNVL…
28	Actinoplanes	teichomyceticus		ApT	IV	Teicoplanin		ACTEI_RS15600	WP_122978331.1	NZ_CP023865.1		VDVVLRFGGVSKNDDDPDPWQTLIGPGTLRRVLAYFRPHIGKVALFVLVAALESLVVVVVPLLLMELVNGGILKDDAGVVASMAGLAAGLALVGALLQLVSAYISGQIGQGVSYDLRVQALRHVQQLPIAFFTRTQTGVLVGRLHTELIMAQQAFSQLLMAATSAVTVILVMAELFYLSWLVAVVTLVLIPLFLVPWIYVGRVIRRRTGRLMDANTGLGGLLQERFNVQGAMLSKLFGRPREEMAEYADRAERIRRIGVSLSVYGRLAFVMMALMASLATALVYGIGGGLVLAGAFQLGTLVALATLLGRLFGPITQLSGMQETAQTVVVSFSRIFEVLDLKGLIEERPGAVALAKDTAPEIEFDDVAFRYPTADEVSLRSLEYVRAERERGETTPEVL…
29	Amycolatopsis	sp.	WAC 01376	AmSW1376	III			DMH03_RS34575	WP_125796209.1	NZ_QHKL01000008.1		LWTVREPVPRMFACAHSWTTTRFSTIEIADFACERGAWMDVVMRFGGVKKSDDDPDPWQTRIRPGTLRRVLSYFRPHIGKVALFFLVAALESLIIVATPLLLKELVDGGILENDLGTVVSMAALAAGLAVAGALLALVSGYISGRIGQGVTYDLRVQAIDHVRRLPIAFFTRTQTGVLVGRLHTELVMAQQAFSSVLMAATSAVTIVLVLASMFYLSWLVALVSLVLIPVFLVPWVYGGRLIQRHTRRLMEANSSLGGLLQERFNVQGAMLSKLFGRPAEEKADYEARAERIRGIGVRLSVYGRMAFVIMALMASLATALVYGVGGGLVIAGVFQLGTLVAIATLLGRLFGPITQLSGMQESALTVVVAFSRVFELLDLKPLIKESPDAVALAGNRAPD…
30	Amycolatopsis	sp.	WAC 01416	AmSW1416	III			DL990_RS27000	WP_125800318.1	NZ_QHHX01000008.1		LWTVRERAVIPVPRMFARAHSWTTTRFSTIEIADFACERGACMDVVMRFGGVKKSDDDPDPWQTRIRPGTLRRVLSYFRPHIGKVALFFLVAALESLIIVATPLLLKELVDGGILENDLGTVVSMAALAAGLAVVGALLALVSGYISGRIGQGVTYDLRVQAIDHVRRLPIAFFTRTQTGVLVGRLHTELVMAQQAFSSVLMAATSAVTIVLVLASMFYLSWLVALVSLVLIPVFLVPWVYGGRLIQRHTRRLMEANSSLGGLLQERFNVQGAMLSKLFGRPAEEKADYEARAGRIRGIGVRLSVYGRMAFVIMALMASLATALVYGVGGGLVIAGVFQLGTLVAIATLLGRLFGPITQLSGMQESALTVVVAFSRVFELLDLKPLIKESPDAVALARN…
31	Amycolatopsis	sp.	WAC 01375	AmSW1375	III			/	AGE12631.1	JX576190.1		LWTVRERTVIPVPRMFARAHSWTTTRFSTIEIADFACERGACMDVVMRFGGVKKSDDDPDPWQTRIRPGTLRRVLSYFRPHIGKVALFFLVAALESLIIVATPLLLKELVDGGILENDLGTVVSMAALAAGLAVVGALLALVSGYISGRIGQGVTYDLRVQAIDHVRRLPIAFFTRTQTGVLVGRLHTELVMAQQAFSSVLMAATSAVTIVLVLASMFYLSWLVALVSLVLIPVFLVPWVYGGRLIQRHTRRLMEANSSLGGLLQERFNVQGAMLSKLFGRPAEEKADYEARAGRIRGIGVRLSVYGRMAFVIMALMASLATALVYGVGGGLVIAGVFQLGTLVAIATLLGRLFGPITQLSGMQESALTVVVAFSRVFELLDLKPLIKESPDAVALARN…
32	Streptomyces	sp.	WAC 01420	SsW1420	I	Pekiskomycin		/	AGF91752.1	JX026280.1		MVMRYQGVKKSDDDSDPWQTTIHPGTVRRVLAYFRPHIRMVALFVVVATMEALTVAATPLLLRELVDNGIVKNDHGVVIVTACLAAGLAVLGAGLSLVSAYISGRIGQVVTYDLRVQALDHVRRLPLAFFTRTQTGVLVGRLHTELIMVQQQFSGLLMAATSAVMVVVVLAELFYLSWLVGVITLALVPIFIVPWVRVGRVIQQRTRRQMDENAGLGGQLQERFNVQGAMLSKLFGRPDEEMAEFADRANRIRKIGVNLSVWGRMAFVMMTLMASLGTAIVYGVGGGLVLDGTFQLGTLIAIATLLQRLFGPITQLSGMQQIAQTVVVSFSRVFELLDLKPLIQERPDAVALAKNVAPDIEFENVSFRYPTADEVSLASLEHLRTDRERGKVMPDVLRD…
33			uncultured organism esnapd26	UOCe26	I			/	AGS49960.1	KF264565.1		LRFQGVKKSDEDPDPWQTTIHPGTVRRVLAYFRPHIRTVALFVVVATMEALTVAATPLLLKELVDNGIVKNDRGVVILMACLAAGLAVLGAVLSLVSAYISGRIGQGVTYDLRVQALDHVRRLPLAFFTRTQTGVLVGRLHTELIMVQQQFTGLLMTATAAVTVVVVLAELFYLSWLVGVITLALVPIFVVPWVRVGRVIQRRTRRQMDENAGLGGRLQERFNVQGAMLSKLFGRPDEEMSELADRAMKIRKIGVNLSVWGRMAFVMMTLMASLATALVYGVGGGLVLAGAFQLGTLIAIATLLQRLFGPITQLSGMQQIAQTVVVGFSRVFELLDLKPLIEERPDAVALAKNVPPDIEFEDVSFRYPTAGEVSLASLEHLRTDRERGTVTPDVLRDVS…
34	Streptomyces	sp.	YIM 121038_2	SsY_2	I			C9F11_RS35145	WP_249402009.1	NZ_CP030771.1		MRFSTIGLRWLRESCERGTCVEMVLRYQGVRKSDDDPDPWQTTVHPGAVRRVLAYFRPHIRTVALFGVVATMEALTVAATPLLLRELVDNGIVKNDRGVVILMACLAAGLAVLGAGLSLVSAYISGRIGQVITYDLRVQALDHVRRLPLAFFTRTQTGVLVGRLHTELIMAQQQFSGLLMAATSAVVVVVVLAELFYLSWLVGLITLALVPMFIVPWVHVGRVIQRRTGQQMDENTGLGGRLQERFNVQGAMLSKLFGRPDEEMAELTDRADRIRKIGVNLSVWGRMAFVMMTLMASLATAIVYGIGGGLVLDEAFQLGTLIAIATLLQRLFGPITQLSGMQQVAQTVVVSFSRVFELLDLKPLIQERPDAVALTKNVTPDVQFENVSFRYPTADEVSL…
35	Streptomyces	sp.	WAC 04229	SsW4229	I	Pekiskomycin		/	AGO98981.1	KC688274.1		VEMVLRFQGMKKSDDDPDPWQTAIHPGTVRRVLAYFRPHIRTVALFIAVAVLEALAVAAVPLLLKELVDNGIVKNDRGVVVSTACLAAGLAVLGAVLSLVSAYISGRIGQGVTHDLRVQALDHVRRQPLAFFTRTQTGVLVGRLHTELVMVQQQFTGLLMAATSAVMALVVLAELFYLSWLVGVITLALVPLFIVPWLYVGRQIQRRTRRQMDENAGLGGRLQERFNVQGAMLSKLFGRPNEEMAEFADRARRIRTIGVNLSVWGRGAFVMMTLMASLATAVVYGVGGGLVLAGTFQLGTLIALATLLQRLFGPITQLSGMQQIAQSIVVSFSRVFELLDLKPLIEESPDAVALEKGVPPDIEFEHVSFRYPTADEVSLASLEHLRTDRERGEVTPEVL…
36	Actinoplanes	subtropicus	NRRL B-24665	ApSt	IV			IH26_RS0120725	WP_030437880.1	NZ_JOJL01000014.1		VSVVLNFGGPGKGADDDPDPWVTKVRPGTVRRVLAYFRPHIGKVALFVLVASLDSLLVVAVPLLLMKLVNDGILKHDLRLLVMISFATAGLAVASGLLELVSAYISGRIGQGVTYDLRVQALGHVQRLPVAFFTRTQTGVLINRLHTELIMSQQQFGYLLMAATSGLTVLLVLVELFVLSWLVAVVTLVVIPLFIVPWVYVGRLIQRRTEGLMEANAALGGLLQERFNVQGAMLSKLFGRPKEELAEYANRAVHIRGIGVRLSVYGRLAFVMMGLMASLATALVYGVGGGLVLNGAFQLGTLVAIVTLLGRLFGPIVQLSGLQETAQTIVVGFARTFELLDLKPLIEERPDAIGLAKNLAPDIEFQDVWFRYPSADEVSLASLEYVRAARVRGETTPEV…
37			uncultured organism CA915	UOC915	IV	CA915		CA915-29	ADU56150.1	HM486076.1		MQFGGPGKSDEDDPDPWQTKVLPGTLRRVLTYFRPHIGKVALFALIATLESLAIVAAPLLLLKLVNDGILKNDLRVVIMTASLTAGLAVVGGLLELVSAYISGRIGQGVSYDLRVETLRHVQRLPIAFFTRTQTGVLIGRVHTEQIMAQQQFGYLLMAATSGLTVVLVLAELFYLSWLVALVTLVVIPLFIVPWIHVGRLIQRRTERLMDANAGLGGLLQERFNVQGAMLSKLFGRPEQEMAEYADRAAKIRKIGVSLSVYGRLAFVMMGLMASLATALVYGVGGNLVVNGAFALGTLVAIVTLLGRLFGPMVQLSGLQETAQTILVGFSRTFELLDLKPLIEERPDAAELTKNVAPEIEFQDVAFRYPTADEVSLSSLEYVRAERRRGETTAEVLRGV…
38			uncultured organism CA37	UOC37	IV	CA37		CA37-33	ADU56056.1	HM486074.1		VDVVMQFGGPTQSGDDPDPWQTKVRPGTLRRVLAYFRPHTGKVALFLLVASLESLVVVAVPLLLMEIVNDGILKNNLRLVIVLACLAAGLAVVGGLLQLVSAYISGLIGQGVTYDLRVQALRHVQRLPVAFFTRTQTGVLIGRLHTELIMAQQQFGYLLMAATSALTVVLVLVEVFYLSWLVAVVTLVVIPLFIVPWIYVGRVIQRRTERLMDANAGLGGLLQERFNVQGAMLSKLFGRPDEEMGEYADRAGRIRKIGVSLSVYGQMAFVMMGLMASLATALVYGVGGRLVIDGAFQLGTLVAIVTLLGRLFGPIVQLSGLQETAQTIVVSFSRTFELLDLKPLIQERPDAVGLAKNVAPDIEFENVSFRYPTADEVSLPSLEHVRAERKRGEMTPDVL…
39	Actinoplanes	rectilineatus	NRRL B-16090	ApR	IV			WH85_RS02040	WP_245673781.1	NZ_JZKF01000002.1		MNFGGMTRNDDEPDPWETHVRPGTLRRVLTYFRPHTGKVWLFLLIATLDSLVVISIPLLLMNLVNDGILKNDLRLVVVMAGLAAGLAVVSGLLQLVSAYISGKIGQGVTYDLRVQALRHVQRLPIAFFTRTQTGVLVNRLHTELIMAQQHFGFLLMAVTSGITVLLVLAELFYLSWLVAVVTLLVIPLFIVPWIYVGRVIQRRTERLMEANAGLGGLLQERFNVQGAMLSKLFGRPAEEMAEYAGHAGRIRRIGVSLAVYGQMAFVMMGLMASLATALVYGVGGGLVLDGAFQLGTLVAIATLLGRLFGPIVQLSGLQETAQMIVVSFSRTFELLDLKPLIRERPGAAALPAGAAPDIEFADVDFRYPTADEVSLPSLEYVRTERRRGEPSPEVLRGVS…
40	Actinokineospora	auranticolor	YU 961-1	AkA	II			CLV40_10447	PPK68803.1	PTIX01000004.1		MDVVLRFGAPNKTDDDPDPWSTEVRRGTVRRVLAYFRPHLGKVALFVLVAVLESAVVIATPLALKELIDGGILKDDLGLVVWMACLAAGLAVVGAGLTLVSAYIAGWIGEGVGYDLRVQSLDHVRRLPIAFFTRTQTGVLVGRLHTELIMAQQAFSHLLMAATSALTVVLVLVELVYLSWLVAAVTAVLIPVFLVPWVYVGRLIQRRTTLQMDANAGLAGVLQERFNVQGAMLAKLYGRPDEEVAEYRDRAGVIRRIGVSLSVWGRMAFVIMGLMASLATALVYGIGGELVLAGALQLGTLVAIATLLGRLFGPITQLSGLQETAQTVVVSFSRIFELLDLKPLIEERPDAVALERGVAPDIEFDDVSFRYPTADEVSLASLEHVRAGRGTEEIPVEVL…
41	Nonomuraea	gerenzanensis	ATCC 39727	NG	IV	A40926		LCN96_RS07900	WP_225271921.1	NZ_CP084058.1		MAIVSPFGGLLKGDGEDDPAPSRIRPGTLRRVLGYFRPHVGKVALFVLVTALDSIFVVASPLMLKDLVDKGVLGNDLELVILLACLAAGFAVMSTLLQLVSAYISGRIGQGVSYDLRVQALDHVQRLPIAFFTRTQTGVLVGRLHTELVMTQMAFTQMLTAAASAVTVLLVLAELFYLSWIVALLTLVLIPVFLVPWSYVGRRMQRYTRGLMEENAGLAGLLQERFNVQGAMLSKLFGRPAEEMAEYESRAGRIRGLAVSVTLYGRMAPAIFALMAALATALVYGVGGGLVLSQAFQLGTLVALATLLGRLFGPITQLASIQENALTVLVSFERIFELLDLKPLIEERPDAVALKAGKASDVQFENVSFRYPSADEVSLPSLEQNVRTGQERGEATPEV…
42	Nonomuraea	coxensis	DSM 45129	NC	IV	A50926		Nocox_RS13405	WP_020544584.1	NZ_CP068985.1		MAMVSPFGGLLKGDEGDDPAPSRIRPETVRRVLGYFRPHIGKVALFALVTAMDSLFVVASPLILKDLIDKGVLGNDLELVVFLACLAAGLAVMSALLQLVSAYISGKIGQGVSYDLRIQALDHVQRLPIAFFTRTQSGVLVGRLHTELVMTQMAFTQMLTAAASAVTVVLVLAELFYLSWLVALLALLLIPVFVVPWSYVGRRMQRYMRRLMEENAGLAGLLQERFNVQGAMLSKLFGRPAEEMAEYERRSGRIRGLAVSATLYGRMAPAIFALMAALATALVYGVGGGLVLAQAFQLGTLVALATLLGRLFGPITQLASIQENALTVLVTFDRIFELLDLKPLIEERPGAVGLKADAASDVEFENVSFRYPSADEVSLPSLEQNVRAGQERGEVTQEV…
43	Nonomuraea	sp.	WAC 01424	NSW	IV			DMB42_RS42845	WP_125645197.1	NZ_QHHZ01000020.1		MAMVSPFGGMLKGDEDDGPGPSKLRPGTLRRVLGYFRPHIGKVVLFVLVAGLESLIVVVTPLLLKELVDAGVLKNDLGVVTLLACLAAGLAVVSALLQVASAWISGKIGQGVSYDLRVQALGHVQRLPIAFFTRAQTGVLVGRLQTELVMTQQAFSGMLMAATSGVTVLLVLAELFYLSWLVAVMTIVLIPVFLVPWSYMGRRMQRYTRGLMEDNAGLAGLLQERFNVQGAMLSKLFGRPADELAEYDRRASRLRGIGVRVVVFGRMAFVIFALMASLATALVYGVGGGLVLAGVFQLGTLVALATLLSRLFGPITQLSGMQENALTVLVSFDRIFELLDLKPLIQERPGAVALERDSVPDVEFEDVSFRYPAADEVSLPSLEQNVRSGRDRGEAAPEV…
44			uncultured soil bacterium D30	USD	III	TEG		/	ACJ60987.1	EU874253.1		MVVVRFGGVKKSGRDDDPWPSKIRPGTLRRVLAYFRPHIGKVALFVLVAVMDSLVAVATPLLLKELIDGGILKNDLGFVTLMACLAAGLAVVGALLQLAAAYVSGRIGQGVSYDLRVQALKHVRRLPIAFFTRTQTGVLVGRLHTELVMAQQAFTLMLMAATSAVTLVLMMAALFYLSWLVAIITLVLVPVLLVPWSYVGRRLQRYTRGLMEANAGLSGLIQERFNVQGAMLSKLFGRPDEEMAEYEDRAGRIRRIGVSVTVYGRMAFVIFALMASLATALVYGVGGGLVLAGAFQLGTLVALAMLLGRLFGPITQLSGMQETALTVVVSFDRVFELLDLKPLIEERPDAVGLTKNVAPDIEFENVSFRYPSADEVSLPSLEQNVRAERDRGEVMSDVL…
45	Nocardia	terpenica	NC YFY NT001	NoT	I			CRH09_RS30965	WP_098696949.1	NZ_CP023778.1		MDIVLRYGGAKKSESDDDPWPSRIRPGTLRRVLGHFRPHIGKVALFVLVAVMESLTIVTTPLLLKELVDGGILENDLRTVIVMACLAAGLAVVGSLLTLVSAYISGLIGQGVTYDLRVRALHHVRRLPIAFFTRTQTGVLIGRLHTDLIMAQQDFSGLLMAATSAVAVVLLLGELFYLSWLVALITLVLIPLFLVPWVYVGRLIQRRTVRLMEANAGLGGLLQERFNVQGAMLAKLFGRPDEEMAEYEDRAGRIRKIGVSLSVYGRLAFVMMALMASLTTAFVYGIGGGLVLAGTFQVGTLVAIATLLGRLFGPIGQLSGIQATAQTVVVSFSRIFELLDLKPLIQERPDAVALAKNAVPDVEFVNVSFRYPTADEVSLPSLEHVRAERDRGEVTRDVL…
46	Streptomyces	toyocaensis	NRRL 15009	ST	IV	A47934		BU52_RS01230	WP_051857795.1	NZ_JFCB01000001.1		MVMMPSIGGALRAGGGADPEPSRISPGTSRRVIAYLRPHSGKIAVFVVVAVLESLIVVATPLLLKQIVDEGILKHDSKTVTLLACLTAGLAVLDALLQLALAYIAGAIGQGVSYDLRIRAIGHVQRLPVAFFTRTQTGVLVGRLHTDLIMTQQAFSQLLMAVTGAVSVVLVMAELFYLSWLVALITLVLIPLFLIPWVYVGRVIQRHTRQSMEVNAGLAGLLQERFNVQGAMLSKLFGRPHEEMAEYEDRSRKLRRIGVNVVVFSRMAFIIMALMASLATALTYGVGGGLVLSGTFQLGTLVALATLLGRLFGPITQLSGMQANAVIVLVSFDRIFELLDLKPLIEERSDAVVLRSDTAPEIEFEDVSFRYPGADEVSLPSLEQNVRGGREPGEATPEV…
47	Amycolatopsis	vastitatis	H5	AmvH5	III			CF165_RS12630	WP_093947686.1	NZ_NMUL01000010.1		MDVVMRFGGVKKSDDDPDPWKTKIRQGTLRRVFAYFRPHLGKVALFFLVAALESLVVVATPLLLMKLVDDGILKNDAGFVALMASLSAACAVAGALLQLLSAYITGRIGMSVTYDLRVQALDHVRRLPIAFFTRTQTGVLVGRLHTDLVMAQQAFYSLLIGATSVITVVLVVVELFYLSWLVALVSVLLIPLFLVPWIYAGRLIQRYTRQLMEENGGLGGVLQERFNVQGAMLSKLFGRPEEEMAEYADRAGRIRRTGVRLSVYARLGFVVMSLMASLATALIYGIGGGLVLDGLFQLGTLVAIATLLGRLFGPITQLSGIQETATTVVVSFDRIFELLDLKPLIEERPGAVGLPKDVAPDIEFEDVSFRYPGADEVSLPSLEQNVRVRRERGEVTPDV…
48	Amycolatopsis	coloradensis	DSM 44225	AmC	II	Avoparcin		BS329_RS14155	WP_076160585.1	NZ_MQUQ01000006.1		MDVVMRFGAPNPRDDDPDPWSTKIRPGTVRRVLGYFRPHIGKVALFVLIAVLEAVAIVATPLIMRELIDNGILKNDLDVVLWMAGLTALLAVLGAGLSLVSAYIAGKIGEGVTYDIRTQVLDHVRRLPIAFFTRTQTGVLVNRLHTEVIMAQQTFGHLLLVATSAIAVVLVLAELIYLSWLVAVVTLVVIALFLVPWVYVGRLIGQRTGKIMDANASLGGLLQERFNVQGAMLSKLYGRPDEEMADYENRAGRIRKLGVSLSVWGRMSFVMMTLMASLATALVYGIGGGLVLDGAFQLGTLIAIATLLARLLGPITQLSGMQETAQTVVVAFSRFFEMLDLKPLIKEKPEAVELAKDVTPDIEFQNVKFRYPTADEVSLSSLEHVRAAKGRGEVTSDVL…
49	Nonomuraea	sp.	ATCC55076	NSA	V	Kistamycin A		BKM31_RS54545	WP_080045614.1	NZ_CP017717.1		MGQVMMTAGPGGVMVRGGDDAETARIRPGTARRTLAYLRPYGRSIAAFGVIAVVEAVIVVATPLLLKAIVDDGILKNDLAAVARLAAAVAGLALIEALAQLVLSRISGRIGQGVSHDLRVQAHDHVQRLPLAFFTRTQTGVLSSRMHTDIVVAQHAFTQVLMSATAAVTVVLVAAELFYLSWLVAVVTLLLIPIFMVPWAYVGRRLQRHQRRQMELQSGLAGLIHERFNVQGAMLTKLFGRPAEESADYADRSERIRRIGVTVTVYGRLAFIIMALLASLATAVVYGVGGGLVLDGAFQLGTLVALAILLGRLFGPITQLSGMQAGALNVLVSFDRVFELLDLKPLITERPGAIALPPSGPAPDIEFEDVRFRYPRADEVSLESLEANAHAVAERADDS…
50	Streptomyces	sp.	WAC 01325	SsW1325	V	Complestatin		DMH25_21640	RSN04055.1	QHKK01000070.1		MLVTQTPGGVMMKGGDDSEPSKIRPGTSRRVLAFVRPHRKIAIALILVTLVDSLVIVTTPLLLKEIVDSGIMKDDARLVVVLALLVAALALAGSVTQLAQSALSGRIGQGVSYDLRVQAFRHVQRMPLAFFTRTQTGALSSRLSTDVVMAQQALTTLLLSATGAVTVVLVLAEMFYLSWLVSLIALVLLPLFFFPWLYIGRRLQAHSRKQMELHANLSGTIHERFNVQGAMLAKLFGRPAEELADYQGEAERVREVGVRLTIFSRLAFILMALLTALTTALVYGVGGGLVLDGVIGLGTLVALATLLGRLFGPITQLSSMQANALTVLISFDRIFELLDIKPLIEERPDAVALPAPSGASAPEIRFDQVSFAYPRPEEVSLASLETHSAAGDQGSKSVP…
51	Streptomyces	lavendulae	SANK	Sla	V	Complestatin		/	AAK81823.1	AF386507.1		VVGRNSDRYRRLPDRETGMRSRVTPHIHGRCIPESLQQEVPVDMLVTQTPGGVMMKGGDDSEPSKIRPGTSRRVLAFVRPHRKIAIALIFVTLVDSLVIVTTPLLLKEIVDSGIMKDDARLVVVLALLVAALALAGSVTQLAQSALSGRIGQGVSYDLRVQAFRHVQRMPLAFFTRTQTGALSSRLSTDVVMAQQALTTLLLSATGAVTVVLVLAEMFYLSWLVSLIALVLLPLFFFPWLYIGRRLQAHSRKQMELHANLSGTIHERFNVQGAMLAKLFGRPAEELADYQGEAERVREVGVRLTIFSRLAFILMALLTALTTALVYGVGGGLVLDGVIGLGTLVALATLLGRLFGPITQLSSMQANALTVLISFDRIFELLDIKPLIEERPDAVALPAP…
52	Streptomyces	chartreusis	ATCC 14922	Scha	V	Complestatin		CP983_RS01495	WP_189748409.1	NZ_CP023689.1		MMKGGDDSEPSKIRPGTSRRVLAFVRPHRKIAIALILVTLVDSLVIVTTPLLLKEIVDSGIMKDDARLVVVLALLVAALALAGSVTQLAQSALSGRIGQGVSYDLRVQAFRHVQRMPLAFFTRTQTGALSSRLSTDVVMAQQALTTLLLSATGAVTVVLVLAEMFYLSWLVSLIALVLLPLFFFPWLYIGRRLQAHSRKQMELHANLSGTIHERFNVQGAMLAKLFGRPAEELADYRGEAERVREVGVRLTIFSRLAFILMALLTALTTALVYGVGGGLVLDGVIGLGTLVALATLLGRLFGPITQLSSMQANAVTVLISFDRIFELLDIKPLIEEHPDAVALPPPSSASAPEIRFDQVSFAYPRPEEVSLASLETHSASGDQRSKPVPEVLHGLDFSV…
53	Streptomyces	sp.	PAN FS17	SsP	V			BLW73_RS43625	WP_143064893.1	NZ_FNTN01000001.1		MLVTQTPGGVMMKGGDDSEPSKIRPGTSRRVLAFVRPHRKIAIALILVTLVDSLVIVTTPLLLKEIVDGGIMKDDARLVVVLALFVAALALAGSVTQLAQSALSGRIGQGVSHDLRVQAFRHVQRMPLAFFTRTQTGALSSRLSTDVVMAQQALTTLLLSATGAVTVVLVLAEMFYLSWLVSLIALVLLPLFFFPWLYIGRRLQAHSRKQMELHANLSGTIHERFNVQGAMLAKLFGRPAEELADYQGEAERVREVGVRLTIFSRLAFILMALLTALTTALVYGVGGGLVLDGVIGLGTLVALATLLGRLFGPITQLSSMQANALTVLVSFDRIFELLDIKPLIEERPDAVALPAPSSASAPEIRFDQVSFAYPRPEEVSLASLEAHSTTGDQRSKSVP…
54	Streptomyces	sp.	KS 5	SsK	V	Complestatin		BLV75_RS42540	WP_177037267.1	NZ_FNTE01000002.1		MLVTQTPGGVMMKGGDDSEPSKIRPGTSRRVLAFVRPHRKIAIALILVTLVDSLVIVTTPLLLKEIVDGGIMKDDARLVVVLALFVAALALAGSVTQLAQSALSGRIGQGVSHDLRVQAFRHVQRMPLAFFTRTQTGALSSRLSTDVVMAQQALTTLLLSATGAVTVVLVLAEMFYLSWLVSLIALVLLPLFFFPWLYIGRRLQAHSRKQMELHANLSGTIHERFNVQGAMLAKLFGRPAEELADYQGEAERVREVGVRLTIFSRLAFILMALLTALTTALVYGVGGGLVLDGVIGLGTLVALATLLGRLFGPITQLSSMQANALTVLVSFDRIFELLDIKPLIEERPDAVALPAPSSASAPEIRFDQVSFAYPRPEEVSLASLEAHSATGDQRSKSVP…
55	Streptomyces	cyaneochromogenes	MK-45	Scy	V	Complestatin		EJ357_01740	AZQ40192.1	GCA_003963535.1		MLVTQTPGGVMMKGGDDSEPSKIRPGTPRRVLAFVQPHRGAVIALILITLVDSLIIVATPLVLKEIVDSGILKDDAGVVAGLALLVAALALVGSVTQLAQSALSGRIGQGVSYGLRVQAFRHVQRLPLAFFTRTQTGALSSRLNTDVVMAQQALTTLLLSATGSLTVVLVLAEMFYLSWLVSLIALVLLPVFFLPWMYIGRRLQAHSRKQMELHANLSGTIHERFNVQGAMLAKLFGRPVEELAKYQSEAEKVREVGVRLTIFSRLAFILMALLTALTTALVYGVGGGLVLDEVIGLGTLVALATLLGRLFGPITQLSSMQANALTVMVSFDRIFELLDIKPLIEERPDAVALPAPSSGSAPEIRFEQVSFAYPRPEEVSLASLETHPASGDERARAVP…
56	Streptomyces	xinghaiensis	S187	Sxi	V	Misaugamycin		SXIN_RS02450	WP_019708084.1	NZ_CP023202.1		VLITQGPGGPTVGGPHSAAAQKQTLRPGTVRRALAYMRPHRSALFLLLAVTAVDSLIIVSTPLLLKKIIDDGILRDDMAVVTTIALVVAGLAVVDAFAQLGQSYISGRIGQGVSHDLRVETFKHVQRQPMAFFTRTQIGLLASRLNGDVMLAQQALSTLLTSVTSVLTVVLVLAEMFYLSWLISLIAVCMLPLFVIPAIYVGRRLQRYSREQMQANGELGGIISERFNAGGAMLAKLYGRPREEADAFETRARTVREVGVVWTVYSRLSFIFMALLASLTTALVYGVGGGLVLNDVFQIGTLVALAALLGRLYGPITQLSAMQSNALTAMVSFDRLFEILDLKPLIEESPDAVALPAPGGGPAPEIEFEGVSFRYPRAGDVSLVSLESSALSPAEREKE…
57	Streptomyces	sp.	WAC 00631	SsW631	V	Misaugamycin		DMH02_07430	RSM51543.1	/		MRPHRSALFLLLAVTAVDSLIIVSTPLLLKKIIDDGILRDDMAVVTTIALVVAGLAVVDAFAQLGQSYISGRIGQGVSHDLRVETFKHVQRQPMAFFTRTQIGLLASRLNGDVMLAQQALSTLLTSATSVLTVVLVLAEMFYLSWLISLIAVGMLPLFVIPGIYVGRRLQRYSREQMQANGELGGIISERFNAGGAMLAKLYGRPREEADAFETRARTVREVGVVWTVYSRLSFIFMALLASLTTALVYGVGGGLVLNDVFQIGTLVALAALLGRLYGPITQLSAMQSNALTAMVSFDRLFEILDLKPLIEESPDAVALPAPDGGPAPEIEFEGVSFRYPRAGDVSLVSLESSALSPAEREKETAEVLHDLSFRAPAGKLTALVGPSGGGKTTTTHLVS…
58	Streptomyces	sp.	BA2	SsB	V			E5671_RS07355	WP_237330123.1	NZ_WSRO01000002.1		MSYMKPHKLAFVFLLLTTVVDSLIIVSTPLLLKTIIDDGILKDDSGVIVTVALVVAGLALVDAVAQLVQSYFSGRIGQGVSHDLRVEAFKHVQRQPMAFFTRTQTGLLASRLNGDVMLAQQALTTMLVSVTSVLTVLLVLAEMFYLSWLISLVAIAMLPLFIAPGIYVGRRLQHYSRAQMQANGELGGIINERFNVGGAMLAKLFGRPREEAAAFEARAGEVRQVGVIWTVYSRLSFIFMALIASLATALVYGVGGRLVLDDVFRIGTLVALAALLGRLYGPITQLSALQSNALTAMVSFDRIFEVLDLKPLIEEKPDPVALTAPGNGPAPEIEFDQVSFRYPRASDVSLASLESNALSAVERAKETAEVLHGMTFRVPAGKLTALVGPSGGGKTTTTH…
59	Streptomyces	sp.	YIM 121038_1	SsY_1	V	Misaugamycin		C9F11_RS05790	WP_249401613.1	NZ_CP030771.1		VLITQGPGGITVGDPNSSDTEKQKLRAGTSRRALTYVRPHRNALLFLLLTTVVDSLVIVATPLLLKDIVDDGILKDDLGLVVTLALVVAGLAVVDAVMQLAQSYFSGRVGQGVSHDLRVQTFTHVQRQPMAFFTRTQTGLLTSRLNADVMLAQQSIGLILTSATSVLTVLLVLAEMFYLSWLITLIAVAMLPLFVVPGLYVGRRLQRYSREQMQSNAELAGVIQERFNVSGAMLAKLYGRPRSEAEAFAARARRVRDVGVVWTVFSRMSFIFMALLAALATALVYGVGGALVLDGAFRLGTLVALAVLMGRLYGPITQLSSMQSNVLTALVSFDRLFEVLDLKPLIEEKPDARALPAPGTGAAPRVEFDRVGFRYPRPSEVSLASLEAGALSQRERDQE…
60	Streptomyces	sp.	MNP-20	SsM	V			HCO73_RS19375	WP_309248629.1	NZ_JAATOJ010000017.1		VLITQGPGGITVGDPNSSDTEKQKLRAGTSRRALTYVRPHRNALIFLLLTTVVDSLVIVATPLLLKDIVDDGILKDDLGLVVTLALVVAGLAVVDAVMQLAQSYFSGRVGQGVSHDLRVQTFTHVQRQPMAFFTRTQTGLLTSRLNADVMLAQQSIGLILTSATSVLTVLLVLAEMFYLSWLITLIAVAMLPLFVVPGIYVGRRLQRYSREQMQSNAELAGVIQERFNVSGAMLAKLYGRPRSEAEAFAARARRVRDVGVVWTVFSRMSFIFMALLAALATALVYGVGGALVLDGAFRLGTLVALAVLMGRLYGPITQLSSMQSNVLTALVSFDRLFEVLDLKPLIEEKPDARALPAPGTGAAPRVEFNRVGFRYPRPSEVSLASLEAGALSQRERDQD…
61	Streptomyces	sp.	CB02923	SsCB	V			A6A06_RS24530	WP_073763509.1	NZ_LWKZ00000000.1		MFAGQGSGIMLATYDDPGNSTASQRLRPGTLRRILAYAKPHRRESVLLLLLTVVDSLIIVSTPLLLKEIIDVGILQKDTTVLTVVSLIVAGLAVLDALLQLAQSWYAGRISQGVSYDLRVQAFTHVQRQPLAFFTRTQTGSLVSRLNTDVVGAQHALGTLLGSLSSVFTLVLVLGSMFYLSWLVSLIALAILPVFMIPGALVGRRLTRYSREQMQMNAEMGATIGERFNVAGAMLSKLFGRPREEGQLFAKRAGKVREVGITWTVLSRLTVIIMTLLAAVVTALVYGLGGAMVVNGTFQVGTLVALAALLARLYGPITQLSSVQGEAHTAMVSFDRIFELLDLKPLITERADATELPAPGSGPAPEITFDEVSFRYPRASEVSLASLESNALPADERSQ…
62	Streptomyces	chrestomyceticus	JCM 4735	Schr	V			EJG53_RS06555	WP_125044048.1	NZ_BHZC01000001.1		MFAGQGSGIMLATYDDPGNSTASQRLRPGTLRRILAYAKPHSRESVLLVLLTVLDSLIIVSTPLLLKEIIDVGILEKNTTVLTVISLVVAGLALLDAGLQLAQSWYSGRISQGVSYDLRVQAFTHVQRQPLAFFTRTQTGSLVSRLNTDVVGAQHALGTLLGSLSSVFTLVLVLGSMFYLSWLVSLVALVILPVFMIPGALVGRRLTRYSREQMQMNAEMGATIGERFNVAGAMLSKLFGRPREEARLFAERAEKVRKVGITWMVLSRLTVIIMTLLAAVVTALVYGLGGAMVVDGTFQVGTLVALAALLARLYGPITQLSSIQGEAHTAMVSFDRIFELLDLKPLITERENATDLPAPDDGAAPEITFDGVSFRYPKASEVSLASLESNALPADERAQ…
63	Streptomyces	sp.	WAC 06725	SsW6725	V	Rimomycin		DMH15_RS03070	WP_003986826.1	NZ_QHJO01000010.1		MFAGQGSGIMLATYDDPGNSTAAQRLRPGTLRRILSYAKPHSRESVLLLVLTLLDSLIIVSTPLLLKEIVDVGILQKDTSTLTVVSLVVAGLAVLDALLQLAQSWYSGRISQGVSYDLRVQAFAHVQRQPLAFFTRTQTGSLVSRLNTDVVGAQHALGTLLGSLSSVFTLVLVLGSMFYLSWLVSLLALLILPLFMIPGALVGRRLTRYSREQMQMNAEMGATIGERFNVAGAMLSKLFGRPREEAELFAKRADKVREVGITWTVLSRLTVIIMTLLAAVITALVYGLGGALVVNGTFQVGTLVALAALLARLYGPITQLSSVQGDAHTAMVSFDRIFELLDLKPLITEREGAVDLPAPDGAAAPEVAFEGVSFRYPPASEVSLASLESNALPADERAK…
64	Streptomyces	rimosus	ATCC 10970	Sri	V	Rimomycin		CP984_RS06525	WP_003986826.1	NZ_CP023688.1		MLATYDDPGNSTAAQRLRPGTLRRILSYAKPHSRESVLLLVLTLLDSLIIVSTPLLLKEIVDVGILQKDTSTLTVVSLVVAGLAVLDALLQLAQSWYSGRISQGVSYDLRVQAFAHVQRQPLAFFTRTQTGSLVSRLNTDVVGAQHALGTLLGSLSSVFTLVLVLGSMFYLSWLVSLLALLILPLFMIPGALVGRRLTRYSREQMQMNAEMGATIGERFNVAGAMLSKLFGRPREEAELFAKRADKVREVGITWTVLSRLTVIIMTLLAAVITALVYGLGGALVVNGTFQVGTLVALAALLARLYGPITQLSSVQGDAHTAMVSFDRIFELLDLKPLITEREGAVDLPAPDGAAAPEVAFEGVSFRYPPASEVSLASLESNALPADERAKETPEVLHDV…
65	Streptomyces	sp.	WAC 06783	SsW6783	V	Rimomycin		DMH18_RS08100	WP_125519420.1	NZ_QHJP01000004.1		MFAGQGSGIMLATYDDPGNSTAAQRLRPGTLRRILSYAKPHSRESVLLLVLTLLDSLIIVSTPLLLKEIVDVGILQKDTSTLTVVSLVVAGLAVLDALLQLAQSWYSGRISQGVSYDLRVQAFAHVQRQPLAFFTRTQTGSLVSRLNTDVVGAQHALGTLLGSLSSVFTLVLVLGSMFYLSWLVSLLALLILPLFMIPGALVGRRLTRYSREQMQMNAEMGATIGERFNVAGAMLSKLFGRPREEAELFAKRADKVREVGVTWTVLSRLTVIIMTLLAAVITALVYGLGGALVVNGTFQVGTLVALAALLARLYGPITQLSSVQGDAHTAMVSFDRIFELLDLKPLITEREGAVDLPAPSGAAAPEVAFEGVSFRYPPASEVSLASLESNALPADERAK…
66	Streptomyces	albus	subsp. Albus NRRL F-4371	Saa	V			ADL21_RS09185	WP_060728893.1	NZ_LMZE01000068.1		MFAGQGSGIMLATYDDPGNSTAAQRLRPGTLRRILSYAKPHSRESALLLVLTLLDSLIIVSTPLLLKEIVDVGILQKDTSTLTVVSLVVAGLAVLDALLQLAQSWYSGRISQGVSYDLRVQAFAHVQRQPLAFFTRTQTGSLVSRLNTDVVGAQHALGTLLGSLSSVFTLVLVLGSMFYLSWLVSLIALLILPLFMIPGALVGRRLTRYSREQMQMNAEMGATIGERFNVAGAMLSKLFGRPREEAELFAKRAGKVREVGITWTVLSRLTVIIMTLLAAVITALVYGLGGALVINGTFQVGTLVALAALLARLYGPITQLSSVQGDAHTAMVSFDRIFELLDLKPLITEREGAVDLPAPDGAAAPEVAFEGVSFRYPPASEVSLASLESNALPADERAK…
67	Streptomyces	albofaciens	JCM 4342	Saf	V			CP973_RS26915	WP_244410034.1	NZ_PDCM01000002.1		MFAGQGSGIMLATYDDPGNSTAAQRLRPGTLRRILSYAKPHSRESVLLLVLTLLDSLIIVSTPLLLKEIVDVGILQKDTSTLTVVSLVVAGLAVLDALLQLAQSWYSGRISQGVSYDLRVQAFAHVQRQPLAFFTRTQTGSLVSRLNTDVVGAQHALGTLLGSLSSVFTLVLVLGSMFYLSWLVSLIALLILPLFMIPGALVGRRLTRYSREQMQMNAEMGATIGERFNVAGAMLSKLFGRPREEAALFAKRAGKVREVGVTWTVLSRLTVIIMTLLAAVITALVYGLGGALVINGTFQVGTLVALAALLARLYGPITQLSSVQGDAHTAMVSFDRIFELLDLKPLITERDGAVDLPAPDGAAAPEIAFDRVSFRYPPASEVSLASLESNALPADERAK…
68	Streptomyces	sp.	WAC 01529	SsW1529	V	Corbomycin		DMA15_34320	AZM57021.1	CP029617.1		MIGGPGPVIMSGGMGPDQPVTKQRIKPGTAKRVIPYTKPYRLNIVLLLVITALNAANVVATPILFMYLIDNGIVERNNSVVVWISVAVAAIALLSTALGFAEAWYSGRISEGLIYDLRTKIFDHVQRQPLAFFTRAQTGSLVSRLNTDVVGAQQAVTTLLSTVASAGLTLVLVLITMFYLSWVVTLISLVIIPLFILPGKLVGGRLQRIMREHMQVNAEVGSFMSERFNVTGALLAKLYGRPAGETGMFSGLAAKGRDLGILTAVYGKMLFLTMMLVGSLATALVYGLGGSLVIDGTFQIGTLVALATLITRLMGPINQLAGAQTSVLTALVSFDRLFEILDLKPLISEKPDAVPLPATSQGGGTAPDIVFDGVSFRYPRAADVSLASLESIALPMQER…
69	Streptomyces	alboniger	ATCC 12461	San	V	Corbomycin		CP975_32005	WP_055532586.1	CP023695.1		MIGGPGPVIMSGGMGPDESVTKQRIKPGTAKRVIPYTKPYRLNIVLLLAITALNAANVVATPVLFMYLIDNGIVEGNTSVVVWISVAVAGIALLSTALGFAEAWYSGRISEGLIYDLRTKIFDHVQRQPLAFFTRAQTGSLVSRLNTDVVGAQQAVTTLLSTVASAGLTLILVLITMFYLSWVVTLISLVIIPLFILPGKLVGGRLQRIMREHMQVNAEVGSFMSERFNVTGALLAKLYGRPAGETGMFSGLAAKGRDLGILTAVYGKMLFLTMMLVGSLATALVYGLGGSLVIEGTFQIGTLVALATLITRLMGPINQLAGAQTSVLTALVSFDRLFEILDLKPLISEKPDAVPLPATNDAGGTAPDIVFDGVFFRYPRAADVSLASLESIALPMQER…
70	Streptomyces	luteocolor	NRBC 13826	Slu	V			BJI52_RS07110	WP_237773146.1	NZ_BDGW01000009.1		MGPDDESVTRQQIKPGTAQRILPYAKPYRLKIVLLLAVTALNAGNVVATPILFKALIDNGIMKGDTSVVVWISVVVAALALLSAGLGFAEAWYSGRVSEGLIYDLRTKIFDHVQRQPLAFFTRAQTGSLVSRLNTDVVGAQQAVTSLLSTVASAGLTLVLVLGAMFYLSWVVTLVSLIVIPLFILPGRLVGHRLQRIMREHMQVNAEVGSFMHERFNVTGALLAKLYGRPAAETGMFSGLAAKGRDLGILAAVYSKLLFLSMTLVGALAIALVYGVGGGLAIDGTFQIGTLVALATLLTRLMGPINQLAGAQASVLTALVSFDRLFEILDLKPLISEKPGAKPLPAATATVDARTSPDAAQGAPDDTRRAPEIQFDGVSFRYPKAADVSLASLESIALP…
71	Streptomyces	sp.	Actinobacteria bacterium OK074	SsA	V			OK074_4405	KPI05690.1	LJCV01000261.1		VVVAGLALLGTALGFGEAWYSGRISEGLIYDLRTQIFNHVQRQPLAFFTRAQTGSLVSRLNTDVVGAQQAVTSLLSTVVSAGLTLVLVLGAMFYLSWVVTVISLVVIPLFILPGRLVGKRLQRIMREHMQVNAEIGSFMNERFNVTGALLAKLYGRPAVETAKFARLAGKGRDLGILASVYGKMLFLSMMFVGSLSTAMVYGVGGKLVIDGTFQIGTLVALAVLLGRLLTPINQISGSQASVLTALVSFDRLFEILDLKPLISEKPGAVPLPAADSGPTAPAIEFENVSFRYPKAADVSLASLESIALPMPERAHDTWTLRELSFTAPAGKLTALVGPSGAGKTTITHLVPRLYDPVEGAVRIGGHDIRDVTLQSLNDTVGMVTQDAHLFHATIRDNLE…
72	Streptomyces	venezuelae	ATCC 14585	Sve	V	Corbomycin		DEJ49_RS33770	WP_150188654.1	NZ_CP029191.1		MIGGPGPVLMRGMGPDEAVTKQKIKRGTAKRILPYTKPYRFNIGVLLVVTVLNACNVVATPILFKYLIDDGIVARDTSVVVWISVAVAVLALFSTVFGFAEAWYSGRVSEGLIYDLRTKIFDHVQRQPLAFFTRAQTGSLVSRLNTDVVGAQQAVTALLSTVVSAGLTLILVLGAMFYLSWVVTVVSLVVIPLFILPGRVVGRRLQRIMREHMQVNAEVGSFMNERFNVTGALLAKLYGRPASETGMFSKLARKGRDLGVLTSVYGKMLFLTMTLVGAIATALVYGIGGALVIEGTFQIGTLVALATLLTRLMGPINQLSSAQTSVLTALVSFDRLFEILDLKPLISEKENAIPLPAASATAAADGSRTAPEVTFENVSFRYPKAADVSLASLESIALP…
73	Streptomyces	kanamyceticus	ATCC 12853	Ska	V			CP970_RS02880	WP_055544337.1	NZ_CP023699.1		MIGGPGPMVIRGMGPDESVTRQKIKAGTAKRILPYAKPYRVNIVLLVIVTALNAANVVAMPILFKYLIDDGISKGNTSLVVWISVAVAGLALISAAVGFAEAWYSGRISEGLIYDLRTKIFDHVQRQPLAFFTRAQTGSLVSRLNTDVVGAQQAVTTLLSTVVSAGLTLILVLGAMFYLSWVVTLISLVVIPLFILPGRIVGQRLQRIMREHMQVNAEVGSFMNERFNVTGALLAKLYGRPASETGLFSRLAAKGRDLGILTSVYGRMLFLTMTLVGSLATALVYGLGGSLVIEGTFQIGTLVALAVLLTRLMAPINQLSGAHTSLVTALVSFDRLFEVLDLKPLISEKPDAVPLPSSADGGRTAPEIQFDGVSFRYPKASDVSLASLESIALPSQERT…
74	Streptomyces	formicae		Sfo	V			KY5_RS37695	WP_098246412.1	NZ_CP022685.1		MIGGPGPMVIRGMGPDESVTRQKIKAGTAKRILPYAKPYRVNIVLLVIVTALNAANVVAMPILFKYLIDDGISKGNTSLVVWISVAVAGLALVSAAVGFAEAWYSGRISEGLIYDLRTKIFDHVQRQPLAFFTRAQTGSLVSRLNTDVVGAQQAVTTLLSTVVSAGLTLILVLGAMFYLSWVVTLISLVVIPLFILPGRIVGQRLQRIMREHMQVNAEVGSFMNERFNVTGALLAKLYGRPASETGLFSRLAAKGRDLGILTSVYGRMLFLTMTLVGSLATALVYGLGGSLVIDGTFQIGTLVALAVLLTRLMAPINQLSGAHTSLVTALVSFDRLFEVLDLKPLISEKPNAVPLPSSAEGGTTAPEIQFDGVSFRYPKASDVSLASLESIALPSQERT…
75	Streptomyces	sp.	CNQ-509	SsCNQ509	V	GP6738		AA958_RS31905	WP_052770567.1	NZ_CP011492.1		MAMIGGSGPVIMRAGGPDSVTRQKVKKGTAKRILPYTRPHRLRIAVLFAVTALNAGIVVAVPILFKYLIDNGIMPRDTSVVVWISVTVALLSLLQTVVGFAEAWLSGKVSEGLIYDLRTEVFDHVQRQPLGFFTRAQTGSLVSRLNTDVVGAQQALTSLLSTVVSAGLTALLVLGAMFYLSWAITLISLVMLPLFILPGKVVGHRLQRVMREHMQVNGEIGAFMSERFNVTGALLAKLYGRPETENGTFADLAGKGRDLGVRASVYSKLLFLSMMLVGSLSTALVYGLGGGLVIEGVFQIGTLVALATLLTRLLAPINQLSGAQRDILMALVSFDRLFEILDLKPLIQERADAHALPTVAVNRATETGASANGAGADGAGTNGVAASAAGAPPSAPEIE…
76	Streptomyces	sp.	WAC 06738	SsW6738	V	GP6738		DMB38_RS33835	WP_125939454.1	NZ_CP029618.1		VAMIGGSGPVIMRAGGPDSVTRQKVKKGTAKRILPYTRPHRLRIAVLFVVTALNAGIVVAVPILFKYLIDNGIMPRDTSVVVWISVAVALLSLLQTVVGFAEAWLSGKVSEGLIYDLRTEVFDHVQRQPLGFFTRAQTGSLVSRLNTDVVGAQQALTSLLSTVVSAGLTALLVLGAMFYLSWAITLISLVMLPLFILPGKVVGHRLQRVMREHMQVNGEIGAFMSERFNVTGALLAKLYGRPETENGMFADLAGKGRDLGVRASVYSKLLFLSMMLVGSLSTALVYGLGGGLVIEGVFQIGTLVALATLLTRLLAPINQLSGAQRDILMALVSFDRLFEILDLKPLIQEKADAHALPTVAVNRATESGATANGAGANGAGANRTAASAAGARPSAPEIE…
77	Streptomyces	sp.	CMB-StM0423	SsCM	V			CXR04_RS02365	WP_101426150.1	NZ_CP025407.1		MIGGSGPVIMRADGPDSVTRQKVKKGTAKRILPYTRPHRLRISVLFAVTALNAGIVVAVPILFKYLIDNGIMPRDTSVVVWISVAVAVLSLLQTVVGFAEAWLSGKVSEGLIYDLRTEVFDHVQRQPLGFFTRAQTGSLVSRLNTDVVGAQQALTSLLSTVVSAGLTALLVLGAMFYLSWAITLISLVMLPLFILPGKVVGHRLQRVMREHMQVNGEIGAFMSERFNVTGALLAKLYGRPETENGMFADLAGKGRDLGVRASVYSKLLFLSMMLVGSLSTALVYGLGGGLVIEGVFQIGTLVALATLLTRLLAPINQLSGAQRDILMALVSFDRLFEILDLKPLIQEKADARALPTVAAPGATANGAGVNGAAANGAGAAPSAPEVEFSGVSFRYPSAA…
78	Streptomyces	sp.	CNQ-525	SspCNQ525	V	GP6738	34552..36657	ctg1_117	/	JNID01000000	From cluster 63 in the dataset here: https://github.com/waglecn/GPA_evolution/tree/master/input_cluster_sequences from the paper https://www.nature.com/articles/s41586-020-1990-9#data-availability.	VAMIGGSGPVIMRAGGPDSVTRQKVKKGTAKRILPYTRPHRLRISVLFGVTALNAGIVVAVPILFKYLIDNGIMPGDTSVVVWISVAVAALSLLQTVVGFAEAWLSGKVSEGLIYDLRTEVFDHVQRQPLGFFTRARTGSLVSRLNTDVVGAQQALTSLLSTVVSAGLTALLVLGAMFYLSWAITLISLVMLPLFILPGKVVGHRLQRVMREHMQVNGEIGAFMSERFNVTGALLAKLYGRPETENGMFADLAGKGRDLGVRASVYSKLLFLSMMLVGSLATALVYGLGGGLVIEGVFQIGTLVALATLLTRLLAPINQLSGAQRDILMALVSFDRLFEILDLQPLIQEKPNARALPRAAATGAGAPGADPVRSEGNGAAASAPEIEFSGVSFRYPSAA…
79	Streptomyces	sp.	CNZ288	SsCZ288	V			EV377_5911	RZU79551.1	SHLF01000003.1		MIGGSGPVIMRAGGPDSVTRQKVKKGTAKRILPYTRPHRLRISVLFSVTALNAGIVVAVPILFKYLIDNGIMPGDTSVVVWISVAVAALSLLQTVVGFAEAWLSGKVSEGLIYDLRTEVFDHVQRQPLGFFTRARTGSLVSRLNTDVVGAQQALTSLLSTVVSAGLTALLVLGAMFYLSWAITLISLVMLPLFILPGKVVGHRLQRVMREHMQVNGEIGAFMSERFNVTGALLAKLYGRPETENGMFADLAGKGRDLGVRASVYSKLLFLSMMLVGSLSTALVYGLGGGLVIEGVFQIGTLVALATLLTRLLAPINQLSGAQRDILMALVSFDRLFEILDLQPLIQEKPNARALPRAAATGAGAPGADPVRSEGNGAAASAPEIEFSGVSFRYPSAADV…
80	Streptomyces	sp.	CNZ306	SsCZ306	V		1448423..1450528	ctg2_1183	/	Gp0217399	From genome of Streptomyces sp. CNZ306 in dataset here: https://genome.jgi.doe.gov/portal/StrspCNZ306_FD/StrspCNZ306_FD.info.html	MIGGSGPVIMRAGGPDSVTRQKVKKGTAKRILPYTRPHRLRISVLFGVTALNAGIVVAVPILFKYLIDNGIMPGDTSVVVWISVAVAALSLLQTVVGFAEAWLSGKVSEGLIYDLRTEVFDHVQRQPLGFFTRAQTGSLVSRLNTDVVGAQQALTSLLSTVVSAGLTALLVLGAMFYLSWAITLISLVMLPLFILPGKVVGHRLQRVMREHMQVNGEIGAFMSERFNVTGALLAKLYGRPETENGMFADLAGKGRDLGVRASVYSKLLFLSMMLVGSLSTALVYGLGGGLVIEGVFQIGTLVALATLLTRLLAPINQLSGAQRDILMALVSFDRLFEILDLQPLIQEKPNARALPRAAATGAGAPGADPVRSEANGAAASAPEIEFSGVSFRYPSAADV…
81	Streptomyces	sp.	CNQ865	SspCNQ865	V	GP6738	34548..36653	ctg1_87	/	AUKP01000000	From cluster 64 in the dataset here: https://github.com/waglecn/GPA_evolution/tree/master/input_cluster_sequences from the paper https://www.nature.com/articles/s41586-020-1990-9#data-availability.	VAMIGGSGPVIMRAGGPDSVTRQKVKKGTAKRILPYTRSHRLRISVLFGVTALNAGIVVAVPILFKYLIDNGIMPGDTSVVVWISAAVAALSLLQTVVGFAEAWLSGKVSEGLIYDLRTEVFDHVQRQPLGFFTRAQTGSLVSRLNTDVVGAQQALTSLLSTVVSAGLTALLVLGAMFYLSWAITLISLVMLPLFILPGKVVGHRLQRVMREHMQVNGEIGAFMSERFNVTGALLAKLYGRPETENGMFADLAGKGRDLGVRASVYSKLLFLSMMLVGSLSTALVYGLGGGLVIEGVFQIGTLVALATLLTRLLAPINQLSGAQRDILMALVSFDRLFEILDLQPLIQEKPNARALPRAAATGAGAPGAGPVTAEVNGAAASAPEIEFSGVSFRYPSAA…
82	Streptomyces	sp.	CNY243	SsCY	V	GP6738	34552..36657	ctg1_86	/	ARHU01000000	From cluster 66 in the dataset here: https://github.com/waglecn/GPA_evolution/tree/master/input_cluster_sequences from the paper https://www.nature.com/articles/s41586-020-1990-9#data-availability.	VAMIGGSGPVIMRAGGPDSVTRQKVKKGTAKRILPYTRPHRLRISVLFGVTALNAGIVVAVPILFKYLIDNGIMPGDTSVVVWISAAVAALSLLQTVVGFAEAWLSGKVSEGLIYDLRTEVFDHVQRQPLGFFTRAQTGSLVSRLNTDVVGAQQALTSLLSTVVSAGLTALLVLGAMFYLSWAITLISLVMLPLFILPGKVVGHRLQRVMREHMQVNGEIGAFMSERFNVTGALLAKLYGRPETENGMFADLAGKGRDLGVRASVYSKLLFLSMMLVGSLSTALVYGLGGGLVIEGVFQIGTLVALATLLTRLLAPINQLSGAQRDILMALVSFDRLFEILDLQPLIQEKPNARALPRAAATGAGAPGAGPVTAEANGAAASAPEIEFSGVSFRYPSAA…
83	Streptomyces	sp.	CNT371	SsCT	V	GP6738	34549..36669	ctg1_69	/	/	From cluster 65 in the dataset here: https://github.com/waglecn/GPA_evolution/tree/master/input_cluster_sequences from the paper https://www.nature.com/articles/s41586-020-1990-9#data-availability.	VAMIGGSGPVIMRAGGPDSVTRQKVKKGTAKRILPYTRPHRLRISVLFGVTALNAGIVVAVPILFKYLIDNGIMPRDTSVVVWISAAVAALSLLQTVVGFAEAWLSGKVSEGLIYDLRTEVFDHVQRQPLGFFTRAQTGSLVSRLNTDVVGAQQALTSLLSTVVSAGLTALLVLGAMFYLSWAITLISLVMLPLFILPGKVVGHRLQRVMREHMQVNGEIGAFMSERFNVTGALLAKLYGRPETENGMFADLAGKGRDLGVRASVYSKLLFLSMMLVGSLSTALVYGLGGGLVIEGVFQIGTLVALATLLTRLLAPINQLSGAQRDILMALVSFDRLFEILDLEPLIQEKPNARALPRAAATGVAAIGVDVPGADPNRAEVNGAAASAPEIEFSGVSFR…
84	Streptomyces	sp.	CNQ329	SspCNQ329	V	GP6738	34596..36593	ctg1_101	/	AXVU01000000	From cluster 62 in the dataset here: https://github.com/waglecn/GPA_evolution/tree/master/input_cluster_sequences from the paper https://www.nature.com/articles/s41586-020-1990-9#data-availability.	VLFAVTALNAGIVVAVPLLFKYLIDNGIMPRDTSVVVWISVAVAALSLLQTVVGFAEAWLSGKVSEGLIYDLRTEVFDHVQRQPLGFFTRAQTGSLVSRLNTDVVGAQQALTSLLSTVVSAGLTALLVLGAMFYLSWAITLISLVMLPLFILPGKVVGHRLQRVMRAHMQVNGEIGAFMSERFNVTGALLAKLYGRPETENGMFADLAGKGRDLGVRASVYSKLLFLSMMLVGSLSTALVYGLGGGLVIEGVFQIGTLVALATLLTRLLAPINQLSGAQRDILMALVSFDRLFEILDLKPLIQEKPDARPLPTVTASDVAANGAHAHGAAEPHRAEARAAGGAAPSAPEIEFSGVSFRYPSAADVSLASLESLAGPAPRRGDDSWTLRGLNFTAPAGKL…
85	Streptomyces	sp.	TLI 55	SsT55	V			SAMN06272735_3879	SNX62126.1	OAOJ01000001.1		MMGGPVMIRSDGPDSSNNTQRAKPGTTRRIIPYTRGHRRAIGFLVVCTTLNALCAVAPPLLLKYLIDDGIMASDNGTVAWLAGAVAAVSVLAAVVGFGESWFSAKVSEGLVYDLRVQVFDHVQRQSLAFFTRAQTGALVSRLNTDVIGAQQAVTQMLSTVVSAGLTVLFVLGTMFYLSWTITLISLVLVPFFILPGRLVGRRLQGLARRHMQVNAEMGSLMHERFNVAGALLAKLYGRPDRETAGYARLAARGRDIGVRNSVSMKLLFLSSMFIGSIATAVVYGVGGTLSVNGVFEVGTLVALATLLTRLMAPVGQLSNAQADAMTALVSFDRLFEILDLKPLVTEKPDAVALPPASTRETAPGVEFRGVSFRHPRPADVSLASLEDFATPTREQDGDS…
86	Streptomyces	sp.	Ag82 G5-5	SsAg	V			EDE03_4321	RPE65854.1	RKQI01000006.1		MMGGPVMIRSDGPDSSNNTQRAKPGTTRRIIPYTRGHRRSIGLLLVCTTLSAGCAVAPPLLLKYLIDDGIMAGDTGTVIWLAAAVAAVAVLAAVVGFGETWFSAQVAEGLVYDLRVKVFDHVQRQSLAFFTRAQTGALVSRLNTDVIGAQQAVTQMLATLVSAGLTVVFVLATMFYLSWKITLISLALVPFFILPGRLIGRRLQGLARRHMQVNAEMGSLMHERFNVAGALLAKLYSRPDRETAGYARLAARGRDIGVRNSVAMKLLFLSTMFIGSIATAAVYGVGGVLSVNGAFRIGTLVALTTLLTRLMAPVGQLSNAQADAMTALVSFDRLFEILDLRPLVTEKPDAVALPSATTRDVAPDVEFRGVSFRHPRPADVSLASLEDFAMPTPERVGDS…
87	Streptomyces	varsoviensis	NRRL ISP-5346	Sva_1	V		6223715..6225994	ctg1_5265	/	CP162614	Will be publicly available after peer review of doi: https://doi.org/10.1101/2023.02.10.526856	MMGGPGPVIMRGDGPDPSSTSKQQVKPGTVKRILPFTRPHRRNIGFLVVATTLNAASAVAPPLLLKYLIDNGILVRDTTVVVWAAIAVAAQALLAVLLGFAETWYSARVSEGLIYDLRTKVFDHVQRQPLAFFTRAQTGALVSRLNTDVIGAQQAVTQLLSTVFSAGLTLLFVLITMAYLSWVITLLAVLLIPFFILPGRLIGRRMQRLMRQHMQINAEMGSMMQERFNVVGALLAKLYGHPRSELGQYAGLAARGREVGVRQSVAMKMLFLSTMLVGSLATAAVYGIGGGLVINGAFQLGSLVALATLLTRLMMPVGQLSNAQADVMTALVSFDRLFEVLDLKPLIAERPGAVPLPAADGTAAAPDIEFDGVSFRYPKAAEVSLASLESIALPAQERS…
88			uncultured organism esnapd15	UOCe15	IV			/	AGS49791.1	KF264554.1		VAVFALVALVESLIVVATPLLLKQIIDDGILKNDPGSVTLLACLTAGLAVIGAFLQLALAYIAGGIGQGVSYDLRVQALEHVQQLPVAFFTRTQTGVLVGRLHTELIMTQQAFSQLLMAVTSAVTVVLVMAELFYLSWLLAIVTLVLVPVFLGPWVYVGRLMQRQTRRLMEVNAGLAGLLHERFNVQGAMLSKLFGRPDEEMAEYKDRAERLRGIGVRVVVYSRMAFIIMALMASLATALTYGIGGGLVLAGAFQLGTLVALATLLGRLFGPITQLSGMQANALTVLVSFDRIFEVLDLKPLIRERPDAVALAKNAAPEVEFEDVSFHYPGADEVSLPSLEQNVRAGRERGETTPEVLRHVSLHVPAGTLTALVGPSGAGKSTLTHLVSRLYDPTSGSV…
89	Streptomyces	fumanus	JCM 4477	Sfu	V			IE316_RS17515	WP_229910430.1	NZ_BNBI01000007.1		MIIRSDGPDSSIKNQRAKPGTAKRILPYTRPHRRSIGCLLVLTTLNAGCAVAPPLLLKYLIDDGILAGDTSVVVWLAVAVAVLAAVAALVGLGESWYSAQVSEGLIYDLRTKVFDHVQRQPLAFFTRAQTGALVSRLNTDVIGAQQAVTQLLSTVVSAGLTMVFVLATMFYLSWTITLFSLLLVPFFILPGRLIGRRMQALVRQHMQANADMGSMMHERFNVSGALLAKLYGRPDKETRGYAKLAARGRDIGVRNSVAMKMLFLTTMFVGSIATAAVYGIGGKLAIDGSFQIGTLVAMATLLTRLMGPVGQLSNAQADAMTALVSFDRLFEVLDLKPLIAEKPGAVALPKAQGEQVEAPEIEFQGVSFRYPKAADVSLASLESIAMPSHDRDTDNDWTL…
outgroup	Amycolatopsis	balhimycina	FH 1894 (DSM 445491)	Abc30				A3CE_RS0149560	WP_020647584.1	NZ_KB913037.1		MTIGDDPSLGTIGLRVEGLVEPQPIKPGTVKRIIPYAMRYRWSLVIVMLVTVVDAVITVSTPLFLKGIIDDGIIPGKMSVVVTMALLVTGLALLNIVAIYAQTWFSGRVGQGLIFDLRTKVFAHVQRQPLAFFTRTQTGSLVSRLNTDVVGAERAVSTLLTQSLSTVLTLVLVLGTMFYLSWPITLVALVLIPIFFLPGKIIAARLERLARTGMQTDAELGSTMNERFNVSGAMLVKLYGRPDEEAADFSSRAAKVRDIAISMAVHGRLLFILVTLLTTITTAMVYGFGGWFVIDGDLQLGTLVAMVGLLMMLYAPINQLTNIQVDVMTALVSFDRVFEVLDLDPIISERPDARPLPAPEPDDGIAPPVEFDRVAFRYPAAGDVSLSSLEAVPSRKPES…
