# Supplementary material for: Unveiling the substrate specificity of the ABC transporter Tba and its role in glycopeptide biosynthesis
Source: iScience. 2025 Mar 3;28(4):112135. doi: 10.1016/j.isci.2025.112135 (PMC11960670; doi:10.1016/j.isci.2025.112135)
Supplement: Table S2. Statistical analysis of quantitative measurements [file mmc3.xlsx]

## Sheet: Table 2
Extracellular							Intracellular
Wilcoxon's test							Wilcoxon's test
													>	0.05	ns
Compare with A. balhimycina ∆tba + Tba-3xFLAG							Compare with A. balhimycina ∆tba + Tba-3xFLAG						<	0.05	*
strain_A	strain_B	pvalue	adj_p_val_hochberg		figure		strain_A	strain_B	pvalue	adj_p_val_hochberg		figure	<	0.01	**
+Tba-3xFLAG	Wildtype	0.0002	0.0013		**		+Tba-3xFLAG	wildtype	0.1234	0.4763		ns	<	0.001	***
+Tba-3xFLAG	∆tba	0.0015	0.0089		**		+Tba-3xFLAG	∆tba	0.0128	0.0899		ns
+Tba-3xFLAG	+Tba	0.6505	0.6505		ns		+Tba-3xFLAG	+Tba	0.2001	0.4763		ns
+Tba-3xFLAG	+Tri-3xFLAG	0.0104	0.0003		*		+Tba-3xFLAG	+Tri-3xFLAG	0.1103	0.4763		ns
+Tba-3xFLAG	+Tva-3xFLAG	0.2375	0.4751		ns		+Tba-3xFLAG	+Tva-3xFLAG	0.6058	0.6058		ns
+Tba-3xFLAG	+TbaE545Q-3xFLAG	0.0035	0.0142		*		+Tba-3xFLAG	+TbaE545Q-3xFLAG	0.2382	0.4763		ns
+Tba-3xFLAG	+Sav1866-3xFLAG	0.0018	0.0089		**		+Tba-3xFLAG	+Sav1866-3xFLAG	0.1139	0.4763		ns
Compare with A. balhimycina wildtype							Compare with A. balhimycina wildtype
strain_A	strain_B	pvalue	adj_p_val_hochberg		figure		strain_A	strain_B	pvalue	adj_p_val_hochberg		figure
Wildtype	DtbA	0.0001	0.0002		***		Wildtype	DtbA	0.0023	0.0206		*
Wildtype	+Tba	0.0017	0.0017		**		Wildtype	+Tba	0.0825	0.2608		ns
Wildtype	+Tri-3xFLAG	< 10-5	< 10-5		***		Wildtype	+Tri-3xFLAG	0.0506	0.2531		ns
Wildtype	+Tva-3xFLAG	0.0001	0.0002		***		Wildtype	+Tva-3xFLAG	0.4005	0.4005		ns
Wildtype	+TbaE545Q-3xFLAG	0.0002	0.0004		***		Wildtype	+TbaE545Q-3xFLAG	0.0141	0.0985		ns
Wildtype	+Sav1866-3xFLAG	< 10-5	0.0002		***		Wildtype	+Sav1866-3xFLAG	0.0117	0.0933		ns
Compare with A. balhimycina ∆tba							Compare with A. balhimycina ∆tba
strain_A	strain_B	pvalue	adj_p_val_hochberg		figure		strain_A	strain_B	pvalue	adj_p_val_hochberg		figure
∆tba	+Tba	0	0.0002		***		∆tba	+Tba	0.0689	0.4125		ns
∆tba	+Tri-3xFLAG	0.0289	0.1154		ns		∆tba	+Tri-3xFLAG	0.3164	0.8537		ns
∆tba	+Tva-3xFLAG	0.0002	0.0012		*		∆tba	+Tva-3xFLAG	0.0825	0.4125		ns
∆tba	+TbaE545Q-3xFLAG	0.3733	1		ns		∆tba	+TbaE545Q-3xFLAG	0.1505	0.602		ns
∆tba	+Sav1866-3xFLAG	0.6712	1		ns		∆tba	+Sav1866-3xFLAG	0.4269	0.8537		ns
Compare with A. balhimycina ∆tba + Tba							Compare with A. balhimycina ∆tba + Tba
strain_A	strain_B	pvalue	adj_p_val_hochberg		figure		strain_A	strain_B	pvalue	adj_p_val_hochberg		figure
+Tba	+Tri-3xFLAG	0.0001	0.0003		***		+Tba	+Tri-3xFLAG	0.3718	1		ns
+Tba	+Tva-3xFLAG	0.0825	0.165		ns		+Tba	+Tva-3xFLAG	0.7574	1		ns
+Tba	+TbaE545Q-3xFLAG	0.0001	0.0003		***		+Tba	+TbaE545Q-3xFLAG	0.8148	1		ns
+Tba	+Sav1866-3xFLAG	0	0.0001		***		+Tba	+Sav1866-3xFLAG	0.6432	1		ns
Extracellular							Intracellular
Wilcoxon's test							Wilcoxon's test
													>	0.05	ns
Compare with A. balhimycina ∆tba + Tba-3xFLAG							Compare with A. balhimycina ∆tba + Tba-3xFLAG						<	0.05	*
strain_A	strain_B	pvalue			figure		strain_A	strain_B	pvalue			figure	<	0.01	**
+Tba-3xFLAG	+Tba-Q309G-3xFLAG	1			ns		+Tba-3xFLAG	+Tba-Q309G-3xFLAG	0.7143			ns	<	0.001	***
+Tba-3xFLAG	+Tba-R310A-3xFLAG	0.1667			ns		+Tba-3xFLAG	+Tba-R310A-3xFLAG	0.5476			ns
+Tba-3xFLAG	+Tba-T316A-3xFLAG	0.0238			*		+Tba-3xFLAG	+Tba-T316A-3xFLAG	0.0238			*
